# Supplementary material for: Adverse Outcomes Following Exposure to Perfluorooctanesulfonamide (PFOSA) in Larval Zebrafish (Danio rerio): A Neurotoxic and Behavioral Perspective
Source: Toxics. 2024 Oct 4;12(10):723. doi: 10.3390/toxics12100723 (PMC11510739; doi:10.3390/toxics12100723)
Supplement: Supplementary file 1 [file toxics-12-00723-s001.zip]

Archive with 1 entries (1 files):
- toxics-3187897-supplementary.pdf
